# Supplementary material for: 5-Methyl­isoxazole-4-carboxylic acid
Source: Acta Crystallogr Sect E Struct Rep Online. 2009 Nov 21;65(Pt 12):o3140. doi: 10.1107/S1600536809048636 (PMC2971889; doi:10.1107/S1600536809048636)
Supplement: Supplementary file 2 [file e-65-o3140-Isup2.hkl]

# 
# h,k,l, Fc-squared, Fo-squared, sigma(Fo-squared) and status flag 
# 
data_I
_shelx_title '    X in Pnma' 
_shelx_refln_list_code          4 
_shelx_F_calc_maximum      166.64 
_exptl_crystal_F_000       260.00 
_reflns_d_resolution_high  0.8323 
 
loop_ 
 _symmetry_equiv_pos_as_xyz 
 'x, y, z' 
 '-x+1/2, -y, z+1/2' 
 'x+1/2, -y+1/2, -z+1/2' 
 '-x, y+1/2, -z' 
 '-x, -y, -z' 
 'x-1/2, y, -z-1/2' 
 '-x-1/2, y-1/2, z-1/2' 
 'x, -y-1/2, z' 
 
_cell_length_a     7.2540 
_cell_length_b     6.4700 
_cell_length_c    12.2730 
_cell_angle_alpha  90.000 
_cell_angle_beta   90.000 
_cell_angle_gamma  90.000 
 
_shelx_F_squared_multiplier     1.000 
 
loop_ 
 _refln_index_h 
 _refln_index_k 
 _refln_index_l 
 _refln_F_squared_calc 
 _refln_F_squared_meas 
 _refln_F_squared_sigma 
 _refln_observed_status 
   2   0   0     2867.00     2315.22     77.57 o 
   4   0   0     1327.99     1210.77     19.78 o 
   6   0   0      167.37      157.97      1.82 o 
   8   0   0       57.49       57.65      1.43 o 
   2   1   0       84.46       73.81      4.69 o 
   4   1   0      158.70      158.71      1.87 o 
   6   1   0       56.04       47.06      1.05 o 
   8   1   0       19.94       24.70      1.51 o 
   0   2   0    27768.71    29061.89    122.71 o 
   2   2   0     1743.70     1596.12     16.08 o 
   4   2   0      691.24      788.84     37.82 o 
   6   2   0      124.30      127.16      2.54 o 
   8   2   0       44.90       46.08      1.37 o 
   2   3   0       29.29       36.80      1.56 o 
   4   3   0       60.53       63.19      2.40 o 
   6   3   0       20.16       23.99      1.75 o 
   8   3   0       10.83       15.81      0.86 o 
   0   4   0     4060.24     3995.39     46.40 o 
   2   4   0      335.20      310.74      2.97 o 
   4   4   0      145.77      157.18      2.89 o 
   6   4   0       58.11       57.13      3.72 o 
   2   5   0        7.94        8.31      0.53 o 
   4   5   0       18.51       16.04      1.10 o 
   6   5   0        3.33        4.63      0.59 o 
   0   6   0      530.23      526.10      5.03 o 
   2   6   0       30.15       29.79      0.95 o 
   4   6   0       21.16       20.98      1.48 o 
   2   7   0        1.53        0.84      0.78 o 
   1   0   1       88.17       76.34      1.31 o 
   2   0   1       45.72       37.84      0.46 o 
   3   0   1       28.63       29.17      1.73 o 
   4   0   1       71.70       57.91      2.59 o 
   5   0   1       84.33       91.83      3.13 o 
   6   0   1       50.14       52.19      1.11 o 
   7   0   1       39.79       31.88      1.62 o 
   8   0   1       45.53       43.34      1.72 o 
   0   1   1        0.04        4.68      0.22 o 
   1   1   1     1446.43     1454.93     77.15 o 
   2   1   1     1189.88     1224.78     71.81 o 
   3   1   1      619.40      705.15     46.58 o 
   4   1   1       43.63       43.30      3.29 o 
   5   1   1        0.40        0.40      0.27 o 
   6   1   1       35.54       33.47      1.91 o 
   7   1   1       18.31       21.03      2.99 o 
   8   1   1        7.29        9.96      0.75 o 
   1   2   1       58.64       60.66      0.95 o 
   2   2   1       20.02       30.34      1.54 o 
   3   2   1       11.97       14.46      0.48 o 
   4   2   1       36.27       31.18      2.86 o 
   5   2   1       58.94       65.73      8.15 o 
   6   2   1       31.91       34.00      1.81 o 
   7   2   1       25.59       24.21      1.70 o 
   8   2   1       29.33       30.09      3.10 o 
   0   3   1       18.51       21.23      0.70 o 
   1   3   1      305.93      317.81      7.09 o 
   2   3   1      165.52      183.24      2.82 o 
   3   3   1      205.38      208.46      7.33 o 
   4   3   1       14.23       17.84      0.67 o 
   5   3   1        0.00       -0.22      0.38 o 
   6   3   1       28.84       27.95      2.99 o 
   7   3   1       12.07       15.11      2.37 o 
   8   3   1        3.61        6.89      2.75 o 
   1   4   1       26.85       27.44      0.69 o 
   2   4   1        3.99        7.41      0.42 o 
   3   4   1        2.33        2.43      0.73 o 
   4   4   1        3.84        4.53      0.46 o 
   5   4   1       21.87       21.38      1.70 o 
   6   4   1       10.50        9.44      0.75 o 
   7   4   1        6.99        8.11      0.94 o 
   0   5   1        2.80        1.40      0.54 o 
   1   5   1       63.47       59.75      1.75 o 
   2   5   1       14.29       13.99      1.00 o 
   3   5   1       37.00       35.52      0.97 o 
   4   5   1        3.89        3.96      0.49 o 
   5   5   1        0.49        1.12      1.70 o 
   6   5   1       14.27       12.63      1.16 o 
   1   6   1        8.69        8.51      0.83 o 
   2   6   1        0.68        1.05      0.46 o 
   3   6   1        0.72        0.38      0.45 o 
   4   6   1        0.01        0.78      0.46 o 
   5   6   1        4.84        4.71      0.67 o 
   0   7   1        0.53        0.59      0.65 o 
   1   7   1       15.58       13.29      1.27 o 
   2   7   1        1.25       -0.53      0.55 o 
   3   7   1        5.10        5.17      0.67 o 
   0   0   2     7817.56     7774.77     40.30 o 
   1   0   2       53.97       62.08      0.50 o 
   2   0   2     1281.90     1222.93     12.17 o 
   3   0   2     1053.00     1088.33     50.38 o 
   4   0   2       12.93       24.65      0.59 o 
   5   0   2      188.32      196.92     10.90 o 
   6   0   2      157.44      137.77      5.17 o 
   7   0   2        2.94        1.02      0.42 o 
   8   0   2       74.34       78.66      3.51 o 
   1   1   2     1035.35      939.42     14.19 o 
   2   1   2      239.17      223.86     10.61 o 
   3   1   2      506.11      512.25     32.19 o 
   4   1   2       14.48       13.41      0.47 o 
   5   1   2      504.66      505.46     31.44 o 
   6   1   2       25.19       20.94      1.37 o 
   7   1   2      104.30       95.16      6.61 o 
   8   1   2        4.28        7.01      0.70 o 
   0   2   2     4435.78     4631.98     38.18 o 
   1   2   2        7.82        6.74      0.65 o 
   2   2   2      532.79      530.35     50.66 o 
   3   2   2      524.15      595.38     43.08 o 
   4   2   2       19.63       24.97      2.37 o 
   5   2   2      124.36      137.53     14.49 o 
   6   2   2      119.37      116.59     16.78 o 
   7   2   2        4.61        2.47      0.51 o 
   8   2   2       52.25       59.47      6.58 o 
   1   3   2      246.87      252.33      1.68 o 
   2   3   2       60.34       45.39      0.80 o 
   3   3   2      130.55      119.29      5.01 o 
   4   3   2       12.92       12.40      0.55 o 
   5   3   2      214.75      214.16     19.90 o 
   6   3   2        6.93        6.97      0.61 o 
   7   3   2       45.87       49.71      5.82 o 
   0   4   2     1041.59     1040.54      5.62 o 
   1   4   2        0.01        0.30      0.27 o 
   2   4   2       85.92       88.06      1.26 o 
   3   4   2      106.64      110.39      2.00 o 
   4   4   2       15.45       13.27      0.67 o 
   5   4   2       42.87       40.13      3.42 o 
   6   4   2       54.33       57.88      7.28 o 
   7   4   2        5.98        5.09      0.97 o 
   1   5   2       25.14       24.73      0.80 o 
   2   5   2        5.29        4.81      1.24 o 
   3   5   2       11.91       10.68      0.61 o 
   4   5   2        7.11        7.49      1.56 o 
   5   5   2       52.56       49.05      3.37 o 
   6   5   2        0.33        0.51      0.59 o 
   0   6   2      183.40      175.76      2.98 o 
   1   6   2        0.21        0.74      0.40 o 
   2   6   2        8.94        9.29      0.67 o 
   3   6   2       16.63       14.87      0.82 o 
   4   6   2        6.11        6.39      0.61 o 
   5   6   2       10.47       10.00      1.10 o 
   1   7   2        1.82        1.86      0.81 o 
   2   7   2        0.25        0.65      0.70 o 
   3   7   2        0.52        1.15      0.47 o 
   1   0   3      208.39      220.28      1.70 o 
   2   0   3      320.07      326.43      5.51 o 
   3   0   3       76.90       57.28      0.92 o 
   4   0   3        0.60        0.99      0.21 o 
   5   0   3      159.39      152.65     10.59 o 
   6   0   3      146.93      136.47     11.03 o 
   7   0   3        6.32        6.32      0.58 o 
   8   0   3        9.18        8.77      0.70 o 
   0   1   3      305.52      300.32      1.88 o 
   1   1   3      460.14      461.38      3.38 o 
   2   1   3       19.47       24.18      0.48 o 
   3   1   3     1124.77     1221.10     70.28 o 
   4   1   3       74.35       87.98      5.94 o 
   5   1   3      296.11      318.19     24.79 o 
   6   1   3      510.15      504.46     36.12 o 
   7   1   3       76.11       77.95      5.75 o 
   8   1   3       11.93       14.75      1.86 o 
   1   2   3       76.24       70.54      0.80 o 
   2   2   3      176.08      171.32      9.32 o 
   3   2   3       32.93       32.68      1.83 o 
   4   2   3        0.05        0.14      0.32 o 
   5   2   3       90.35       93.14      7.02 o 
   6   2   3      105.18      107.36      9.96 o 
   7   2   3        4.00        3.05      0.62 o 
   8   2   3        7.61        7.94      0.68 o 
   0   3   3       26.38       26.84      0.86 o 
   1   3   3       60.71       49.22      0.80 o 
   2   3   3        0.19        0.63      0.25 o 
   3   3   3      418.96      423.85     33.87 o 
   4   3   3       39.34       40.98      2.08 o 
   5   3   3       87.68       97.78      8.88 o 
   6   3   3      275.39      293.77     40.02 o 
   7   3   3       38.09       44.77      2.51 o 
   1   4   3        4.67        3.59      0.38 o 
   2   4   3       39.34       37.25      1.05 o 
   3   4   3        3.12        4.30      0.65 o 
   4   4   3        0.06        0.29      0.43 o 
   5   4   3       18.76       21.27      1.45 o 
   6   4   3       41.26       44.69      4.98 o 
   7   4   3        1.08        1.17      0.55 o 
   0   5   3        7.38        6.41      0.65 o 
   1   5   3        0.91        0.99      0.36 o 
   2   5   3        0.58        0.48      0.43 o 
   3   5   3       84.52       76.50      1.41 o 
   4   5   3        9.29        9.89      0.65 o 
   5   5   3        8.41       10.41      0.70 o 
   6   5   3       93.03       97.64      8.44 o 
   1   6   3        0.04        0.24      0.40 o 
   2   6   3        6.14        5.91      0.59 o 
   3   6   3        0.07        0.16      0.42 o 
   4   6   3        0.09       -0.32      0.46 o 
   5   6   3        1.90        1.06      0.61 o 
   0   7   3        3.27        3.98      0.70 o 
   1   7   3        0.46       -0.51      0.51 o 
   2   7   3        0.66        0.64      0.47 o 
   3   7   3       13.95       13.23      1.48 o 
   0   0   4      157.48      175.83      1.53 o 
   1   0   4      329.73      370.48      3.15 o 
   2   0   4      187.51      224.71      2.21 o 
   3   0   4       11.58       13.28      0.81 o 
   4   0   4        2.38        4.26      1.80 o 
   5   0   4      120.97      116.76      5.84 o 
   6   0   4      291.61      274.23      6.63 o 
   7   0   4      131.26      126.97      7.86 o 
   8   0   4       21.14       19.78      0.95 o 
   1   1   4        0.35        1.73      0.24 o 
   2   1   4        0.85        2.88      1.48 o 
   3   1   4       62.01       69.68      1.51 o 
   4   1   4       42.52       42.27      3.42 o 
   5   1   4      270.71      252.79     15.95 o 
   6   1   4       12.09       13.99      1.00 o 
   7   1   4       19.14       17.95      2.21 o 
   8   1   4        6.50        6.65      0.70 o 
   0   2   4       58.15       65.63      1.13 o 
   1   2   4      121.03      118.98      3.85 o 
   2   2   4       66.22       78.56      1.19 o 
   3   2   4        0.92        1.61      0.28 o 
   4   2   4        0.55        0.73      0.27 o 
   5   2   4       89.05       91.61     11.99 o 
   6   2   4      196.33      196.69     19.58 o 
   7   2   4       91.01       92.79      7.72 o 
   8   2   4       13.17       12.49      0.80 o 
   1   3   4        0.74        0.24      0.35 o 
   2   3   4        2.89        3.39      0.43 o 
   3   3   4       12.33       11.91      1.05 o 
   4   3   4       12.21       12.02      0.57 o 
   5   3   4      134.67      131.67      5.54 o 
   6   3   4        3.16        3.44      0.61 o 
   7   3   4       11.93       10.25      1.43 o 
   0   4   4       15.06       15.13      0.81 o 
   1   4   4       18.08       16.71      0.61 o 
   2   4   4        9.61       12.65      3.20 o 
   3   4   4        1.80        1.87      0.38 o 
   4   4   4        0.93        1.41      0.37 o 
   5   4   4       40.88       44.80      5.09 o 
   6   4   4       68.36       73.06      9.44 o 
   7   4   4       33.72       35.50      5.20 o 
   1   5   4        1.47        0.66      0.46 o 
   2   5   4        3.04        2.72      0.46 o 
   3   5   4        0.66        1.26      0.47 o 
   4   5   4        0.75        0.70      0.51 o 
   5   5   4       38.70       40.97      2.40 o 
   6   5   4        0.19        1.41      0.64 o 
   0   6   4        4.41        5.01      0.81 o 
   1   6   4        3.22        3.86      0.51 o 
   2   6   4        2.19        1.52      0.51 o 
   3   6   4        2.09        2.07      0.47 o 
   4   6   4        2.09        1.48      0.55 o 
   5   6   4       12.73       13.78      1.29 o 
   1   7   4        0.53       -0.16      0.49 o 
   2   7   4        1.34        1.81      1.13 o 
   1   0   5     1434.25     1416.53     15.24 o 
   2   0   5      238.10      268.18      1.70 o 
   3   0   5       21.71       12.18      0.50 o 
   4   0   5       19.40       19.31      0.61 o 
   5   0   5       95.45       85.18      3.83 o 
   6   0   5       29.16       25.40      1.40 o 
   7   0   5        2.94        2.91      0.47 o 
   8   0   5        3.15        4.75      1.13 o 
   0   1   5       30.45       26.97      0.70 o 
   1   1   5       17.29       15.07      0.42 o 
   2   1   5      279.24      307.96      1.85 o 
   3   1   5     1168.39     1210.24     20.24 o 
   4   1   5       62.51       65.66      3.89 o 
   5   1   5        5.80        7.44      0.49 o 
   6   1   5      282.12      269.88     18.68 o 
   7   1   5       50.53       58.91      5.04 o 
   8   1   5        8.39        8.88      0.74 o 
   1   2   5      764.32      775.68     26.91 o 
   2   2   5      138.30      147.74      2.82 o 
   3   2   5       10.88        7.55      0.46 o 
   4   2   5       17.70       18.39      1.83 o 
   5   2   5       60.97       56.43      3.37 o 
   6   2   5       24.53       23.39      2.02 o 
   7   2   5        1.46        0.50      0.54 o 
   0   3   5        0.01       -0.27      0.27 o 
   1   3   5       20.22       25.91      0.65 o 
   2   3   5       76.57       80.93      2.32 o 
   3   3   5      459.54      498.48     24.83 o 
   4   3   5       14.22       14.32      1.10 o 
   5   3   5        4.26        5.08      1.18 o 
   6   3   5      149.35      151.88     16.22 o 
   7   3   5       28.98       34.65      3.77 o 
   1   4   5      154.46      151.90      2.22 o 
   2   4   5       41.04       39.42      1.83 o 
   3   4   5        1.20        1.31      0.36 o 
   4   4   5        9.77       10.81      0.89 o 
   5   4   5       17.46       19.10      0.84 o 
   6   4   5       13.96       16.27      0.86 o 
   0   5   5        5.58        5.17      0.65 o 
   1   5   5        6.84        6.85      0.57 o 
   2   5   5        4.85        4.64      0.49 o 
   3   5   5      113.40      112.12      7.18 o 
   4   5   5        0.77        1.16      0.47 o 
   5   5   5        1.45        1.97      0.57 o 
   1   6   5       19.44       19.57      0.86 o 
   2   6   5        9.00       10.64      0.69 o 
   3   6   5        0.00       -0.35      0.46 o 
   4   6   5        3.06        2.86      0.61 o 
   0   7   5        4.20        3.77      0.75 o 
   1   7   5        1.28        1.29      0.53 o 
   2   7   5        0.04        0.16      0.49 o 
   0   0   6       44.67       52.56      1.08 o 
   1   0   6        6.22       24.62     14.40 o 
   2   0   6        4.25        4.68      0.30 o 
   3   0   6        0.83        0.30      0.23 o 
   4   0   6       41.24       46.65      3.18 o 
   5   0   6        7.90        6.95      1.27 o 
   6   0   6      114.94      124.79      3.65 o 
   7   0   6        1.54        1.28      0.62 o 
   1   1   6      127.75      137.58      1.92 o 
   2   1   6       72.85       84.38      2.08 o 
   3   1   6       12.00       11.48      0.51 o 
   4   1   6       41.69       47.33      3.53 o 
   5   1   6        1.39        0.58      0.43 o 
   6   1   6        9.36        8.30      0.83 o 
   7   1   6       17.97       17.62      1.37 o 
   0   2   6       13.37        9.53      0.59 o 
   1   2   6        0.04        0.55      0.62 o 
   2   2   6       10.03       13.81      4.25 o 
   3   2   6        0.05        0.39      0.28 o 
   4   2   6       25.67       28.53      1.32 o 
   5   2   6        8.05        6.23      0.75 o 
   6   2   6       82.02       85.84      8.69 o 
   7   2   6        1.58        1.24      0.49 o 
   1   3   6       36.80       31.53      0.80 o 
   2   3   6       26.45       27.98      0.76 o 
   3   3   6        3.55        4.09      0.46 o 
   4   3   6       21.76       21.48      1.43 o 
   5   3   6        0.28        0.10      0.44 o 
   6   3   6        2.31        2.50      0.57 o 
   7   3   6        8.64       10.27      0.75 o 
   0   4   6        1.51        3.45      0.54 o 
   1   4   6        1.98        4.02      0.59 o 
   2   4   6       11.65       11.01      0.97 o 
   3   4   6        1.52        0.95      0.36 o 
   4   4   6        7.42        7.81      0.64 o 
   5   4   6        6.04        6.35      1.27 o 
   6   4   6       31.12       32.10      2.21 o 
   1   5   6        3.93        4.12      0.49 o 
   2   5   6        7.24        7.45      0.57 o 
   3   5   6        0.51        0.40      0.49 o 
   4   5   6        6.80        6.77      1.02 o 
   5   5   6        0.00       -0.29      0.51 o 
   0   6   6        5.42        5.11      0.86 o 
   1   6   6        1.74        2.15      0.51 o 
   2   6   6        5.52        4.99      0.62 o 
   3   6   6        1.47        0.92      0.53 o 
   4   6   6        1.74        1.67      0.59 o 
   1   7   6        0.20       -0.11      0.49 o 
   1   0   7      757.78      749.23      8.17 o 
   2   0   7      161.75      142.16      1.42 o 
   3   0   7      116.13      114.38      3.19 o 
   4   0   7      499.30      487.83      9.18 o 
   5   0   7       86.71       86.86      3.78 o 
   6   0   7       19.61       18.15      0.82 o 
   7   0   7       18.75       21.60      1.75 o 
   0   1   7      298.00      344.35      3.00 o 
   1   1   7      243.01      265.12      1.89 o 
   2   1   7       81.47       80.62      1.15 o 
   3   1   7      207.40      236.35      4.91 o 
   4   1   7       89.43       91.30      1.89 o 
   5   1   7       28.10       24.73      2.40 o 
   6   1   7       11.32       18.11      0.82 o 
   7   1   7        7.98       11.09      0.76 o 
   1   2   7      423.57      421.68      7.81 o 
   2   2   7      104.55      105.31      5.19 o 
   3   2   7       60.82       56.92      1.38 o 
   4   2   7      323.18      316.21     14.23 o 
   5   2   7       57.10       57.47      2.99 o 
   6   2   7       13.21       11.48      0.75 o 
   7   2   7       12.76       16.08      2.15 o 
   0   3   7      116.69      131.39      2.22 o 
   1   3   7       83.21       82.52      1.28 o 
   2   3   7       17.99       17.25      0.83 o 
   3   3   7      121.54      129.47      8.24 o 
   4   3   7       46.35       47.77      2.83 o 
   5   3   7       13.98       14.37      1.00 o 
   6   3   7        3.21        5.63      0.78 o 
   1   4   7       91.49       87.79      2.11 o 
   2   4   7       32.77       34.27      1.86 o 
   3   4   7        8.39        7.86      0.59 o 
   4   4   7      103.47      112.01      3.56 o 
   5   4   7       18.76       19.78      1.56 o 
   6   4   7        4.40        4.34      0.92 o 
   0   5   7       31.78       33.19      1.45 o 
   1   5   7       18.05       19.11      0.80 o 
   2   5   7        0.23        0.95      0.41 o 
   3   5   7       43.96       43.33      1.91 o 
   4   5   7       16.34       17.65      1.29 o 
   5   5   7        3.90        4.55      0.67 o 
   1   6   7       11.16       11.06      0.73 o 
   2   6   7        6.80        6.17      0.67 o 
   3   6   7        0.16        1.13      0.53 o 
   0   0   8      258.82      283.12      2.94 o 
   1   0   8       97.86      103.94      1.43 o 
   2   0   8        4.43        5.49      0.40 o 
   3   0   8       98.55       93.93      1.39 o 
   4   0   8       29.16       24.44      1.27 o 
   5   0   8       16.76       16.45      1.13 o 
   6   0   8       11.05       15.47      1.08 o 
   7   0   8       10.85       13.41      0.76 o 
   1   1   8       61.58       59.12      1.03 o 
   2   1   8       48.79       53.13      1.32 o 
   3   1   8        0.02       -0.20      0.32 o 
   4   1   8       84.39       74.77      2.37 o 
   5   1   8       13.94       10.92      1.37 o 
   6   1   8       45.97       43.05      1.20 o 
   7   1   8        5.18        6.11      0.61 o 
   0   2   8      160.72      165.42      2.38 o 
   1   2   8       56.97       58.82      1.05 o 
   2   2   8        4.42        5.73      0.46 o 
   3   2   8       79.34       72.37      4.61 o 
   4   2   8       16.49       17.06      0.76 o 
   5   2   8        8.95        8.91      0.73 o 
   6   2   8        8.78       11.01      0.72 o 
   1   3   8       35.92       33.56      1.43 o 
   2   3   8       16.02       15.87      1.00 o 
   3   3   8        0.49        1.05      0.46 o 
   4   3   8       43.66       44.07      1.97 o 
   5   3   8       12.02       11.32      1.00 o 
   6   3   8       20.27       20.80      2.42 o 
   0   4   8       45.68       42.80      1.56 o 
   1   4   8       17.97       17.78      0.74 o 
   2   4   8        4.34        3.71      0.49 o 
   3   4   8       45.85       44.68      2.02 o 
   4   4   8        2.76        3.84      0.63 o 
   5   4   8        1.53        2.41      1.05 o 
   1   5   8       11.84       10.59      0.74 o 
   2   5   8        2.35        2.61      0.51 o 
   3   5   8        0.45        1.10      0.49 o 
   4   5   8       13.31       13.18      1.10 o 
   0   6   8        8.47        6.95      0.97 o 
   1   6   8        4.57        4.78      0.78 o 
   2   6   8        2.56        2.37      0.57 o 
   1   0   9       31.64       24.88      0.74 o 
   2   0   9       58.18       64.43      1.18 o 
   3   0   9       12.23        9.92      0.67 o 
   4   0   9      147.64      131.78      6.44 o 
   5   0   9        1.92        1.27      0.57 o 
   6   0   9        8.66        9.82      0.70 o 
   0   1   9      397.05      406.77      3.82 o 
   1   1   9       22.33       24.45      0.76 o 
   2   1   9       35.44       30.40      0.86 o 
   3   1   9       98.64      102.30      1.92 o 
   4   1   9      264.76      264.03      8.41 o 
   5   1   9       47.48       47.51      1.94 o 
   6   1   9       40.63       47.55      4.10 o 
   1   2   9       17.33       15.12      0.67 o 
   2   2   9       36.55       35.02      0.97 o 
   3   2   9        6.78        7.03      0.57 o 
   4   2   9      109.25      101.70      2.59 o 
   5   2   9        0.64       -0.08      0.46 o 
   6   2   9        4.82        6.08      0.64 o 
   0   3   9      162.69      164.30      2.71 o 
   1   3   9        8.42       10.17      1.27 o 
   2   3   9       22.40       20.17      1.94 o 
   3   3   9       43.04       43.36      3.88 o 
   4   3   9      127.80      126.20      4.11 o 
   5   3   9       19.71       21.21      1.75 o 
   6   3   9       21.35       24.57      4.15 o 
   1   4   9        3.95        4.03      0.53 o 
   2   4   9       10.63       10.86      1.10 o 
   3   4   9        1.28        1.88      1.10 o 
   4   4   9       46.83       46.07      2.94 o 
   5   4   9        0.01        0.23      0.49 o 
   0   5   9       36.06       36.15      1.72 o 
   1   5   9        1.11        0.48      0.53 o 
   2   5   9        9.47        9.00      0.94 o 
   3   5   9       11.07       11.64      0.92 o 
   4   5   9       35.64       38.60      1.31 o 
   1   6   9        0.71        0.51      0.57 o 
   0   0  10       37.04       34.55      1.29 o 
   1   0  10       40.41       38.74      1.29 o 
   2   0  10       49.56       42.19      1.03 o 
   3   0  10      243.65      229.51      3.28 o 
   4   0  10        0.43        0.83      0.49 o 
   5   0  10        7.34        8.36      0.75 o 
   6   0  10       13.12       19.91      1.16 o 
   1   1  10      336.00      316.32      4.82 o 
   2   1  10       73.71       70.24      1.32 o 
   3   1  10       70.94       66.63      2.05 o 
   4   1  10       83.82       85.09      5.31 o 
   5   1  10       22.83       15.97      1.13 o 
   6   1  10       19.56       17.74      0.89 o 
   0   2  10       27.50       25.21      1.24 o 
   1   2  10       29.91       30.84      0.93 o 
   2   2  10       28.47       25.54      1.19 o 
   3   2  10      178.69      172.00      5.03 o 
   4   2  10        0.23        0.59      0.47 o 
   5   2  10        5.17        6.57      0.64 o 
   6   2  10        8.05       12.44      1.18 o 
   1   3  10      149.54      150.15      2.27 o 
   2   3  10       38.39       43.43      2.16 o 
   3   3  10       27.80       26.96      1.45 o 
   4   3  10       38.90       40.29      3.39 o 
   5   3  10       13.54       11.29      1.56 o 
   0   4  10       11.19       13.57      1.02 o 
   1   4  10       12.16       13.72      0.78 o 
   2   4  10        6.07        6.88      1.10 o 
   3   4  10       76.05       73.88      3.18 o 
   4   4  10        0.06       -0.27      0.54 o 
   1   5  10       36.25       36.85      1.26 o 
   2   5  10       12.10       14.84      0.89 o 
   3   5  10        5.17        5.87      0.72 o 
   1   0  11       17.67       15.56      0.74 o 
   2   0  11        0.12        0.08      0.40 o 
   3   0  11        0.86        0.70      0.38 o 
   4   0  11       19.68       17.89      0.88 o 
   5   0  11        4.65        4.11      0.61 o 
   0   1  11        6.13        6.51      0.81 o 
   1   1  11       48.10       44.26      1.14 o 
   2   1  11       58.48       60.28      3.75 o 
   3   1  11        0.75        0.33      0.44 o 
   4   1  11        3.05        1.81      0.57 o 
   5   1  11        1.39        1.81      0.59 o 
   1   2  11       14.37       14.38      1.35 o 
   2   2  11        0.05        0.57      0.42 o 
   3   2  11        0.33        0.62      0.46 o 
   4   2  11       15.05       15.18      0.78 o 
   5   2  11        3.48        3.98      0.83 o 
   0   3  11        0.15        0.00      0.54 o 
   1   3  11       23.12       21.83      1.48 o 
   2   3  11       30.30       29.45      1.89 o 
   3   3  11        0.06       -0.49      0.62 o 
   4   3  11        4.48        3.86      0.70 o 
   1   4  11        7.60        9.88      0.70 o 
   2   4  11        0.01       -0.47      0.51 o 
   3   4  11        0.00        1.08      0.51 o 
   0   5  11        0.94       -0.70      0.81 o 
   1   5  11        6.10        6.43      1.00 o 
   0   0  12      190.79      198.34      3.19 o 
   1   0  12        0.10        0.15      0.47 o 
   2   0  12       62.02       66.98      1.45 o 
   3   0  12        7.50        7.54      1.00 o 
   4   0  12        4.14        3.30      0.57 o 
   5   0  12        3.39        3.90      0.59 o 
   1   1  12      135.74      126.78      1.95 o 
   2   1  12       28.64       30.47      1.07 o 
   3   1  12       11.14        9.85      1.02 o 
   4   1  12        0.02        0.61      0.81 o 
   0   2  12      131.05      133.56      2.86 o 
   1   2  12        0.01        0.36      0.54 o 
   2   2  12       39.32       39.73      1.20 o 
   3   2  12        7.79        6.20      0.81 o 
   4   2  12        2.31        2.07      0.59 o 
   1   3  12       67.14       62.72      3.86 o 
   2   3  12       18.03       20.34      1.00 o 
   3   3  12        5.41        5.09      0.97 o 
   0   4  12       46.64       48.13      1.94 o 
   1   4  12        0.57        1.12      0.50 o 
   2   4  12       10.94       12.10      0.84 o 
   1   0  13        0.74        0.13      0.57 o 
   2   0  13        1.17        1.63      0.55 o 
   3   0  13       17.85       17.89      0.93 o 
   4   0  13        2.30        0.72      0.53 o 
   0   1  13        1.95        0.86      0.65 o 
   1   1  13        0.39        0.62      0.44 o 
   2   1  13        5.89        5.65      0.63 o 
   3   1  13       37.14       36.80      1.22 o 
   1   2  13        0.22        0.05      0.70 o 
   2   2  13        0.57        0.88      1.37 o 
   3   2  13       11.47       11.49      0.83 o 
   0   3  13        1.32        0.27      0.70 o 
   1   3  13        0.82        1.37      0.65 o 
   2   3  13        4.63        4.82      0.73 o 
   0   0  14        7.40        5.71      0.86 o 
   1   0  14       18.47       16.74      1.29 o 
   2   0  14       17.26       17.73      2.05 o 
   1   1  14        0.24        0.16      0.46 o 
   2   1  14        4.70        4.90      0.75 o 
   0   2  14        5.93        4.04      0.92 o 
   1   2  14       12.48       11.24      1.59 o 
                                                 
